# Supplementary material for: Identification of Breast Cancer Immune Subtypes by Analyzing Bulk Tumor and Single Cell Transcriptomes
Source: Front Cell Dev Biol. 2022 Jan 3;9:781848. doi: 10.3389/fcell.2021.781848 (PMC8762338; doi:10.3389/fcell.2021.781848)
Supplement: Supplementary file 2 [file Table1.XLSX]

## Sheet: Table S1
Table S1. A summary of the datasets analyzed
Dataset	Cancer type	Full name	# Cancer samples
TCGA	BRCA	Breast invasive carcinoma	1100
METABRIC	BRCA	Breast invasive carcinoma	1904
GEO (GSE24450)	BRCA	Breast invasive carcinoma	183
GEO (GSE2034)	BRCA	Breast invasive carcinoma	286
GEO (GSE11121)	BRCA	Breast invasive carcinoma	200
GEO (GSE75688)	BRCA	Breast invasive carcinoma	515 (single cells)
